# Supplementary material for: Computational inference of H3K4me3 and H3K27ac domain length
Source: PeerJ. 2016 Mar 14;4:e1750. doi: 10.7717/peerj.1750 (PMC4793332; doi:10.7717/peerj.1750)
Supplement: Table S1 [file peerj-04-1750-s001.xls]

## Sheet: H1- classification datasets
GEO_Accession	Cell_line	Experiment	SRA
GSM605333	H1 cell line	Input	SRR067970
GSM605334	H1 cell line	Input	SRR067971;SRR067972
GSM605335	H1 cell line	Input	SRR067973
GSM605336	H1 cell line	Input	SRR067974
GSM605337	H1 cell line	Input	SRR067975
GSM605338	H1 cell line	Input	SRR067976
GSM605339	H1 cell line	Input	SRR067977
GSM667641	H1 cell line	Input	SRR097974;SRR097975;SRR097976
GSM667642	H1 cell line	Input	SRR179764;SRR179765
GSM602257	H1 cell line	H2AK5ac	SRR067766
GSM602258	H1 cell line	H2AK5ac	SRR067978
GSM605295	H1 cell line	H2BK120ac	SRR067930
GSM605296	H1 cell line	H2BK12ac	SRR067931
GSM605297	H1 cell line	H2BK12ac	SRR067932
GSM605298	H1 cell line	H2BK15ac	SRR067933
GSM605299	H1 cell line	H2BK15ac	SRR067934
GSM605300	H1 cell line	H2BK20ac	SRR067935
GSM605301	H1 cell line	H2BK20ac	SRR067936
GSM605302	H1 cell line	H2BK5ac	SRR067937
GSM605303	H1 cell line	H2BK5ac	SRR067938
GSM667614	H1 cell line	H3K14ac	SRR179716;SRR179717;SRR179718
GSM667615	H1 cell line	H3K14ac	SRR179719;SRR179720;SRR179721
GSM602259	H1 cell line	H3K18ac	SRR067767
GSM605304	H1 cell line	H3K18ac	SRR067939
GSM667617	H1 cell line	H3K23ac	SRR179725;SRR179726;SRR179727
GSM667618	H1 cell line	H3K23ac	SRR179728;SRR179729;SRR179730
GSM605305	H1 cell line	H3K23me2	SRR067940
GSM605306	H1 cell line	H3K23me2	SRR067941
GSM466732	H1 cell line	H3K27ac	SRR029348;SRR029350
GSM663427	H1 cell line	H3K27ac	SRR179707
GSM434776	H1 cell line	H3K27me3	SRR019561
GSM466734	H1 cell line	H3K27me3	SRR029343;SRR029345;SRR029347;SRR029349
GSM605308	H1 cell line	H3K27me3	SRR067943
GSM409312	H1 cell line	H3K36me3	SRR018454
GSM466737	H1 cell line	H3K36me3	SRR029340;SRR029341;SRR029342;SRR029344;SRR029346
GSM605309	H1 cell line	H3K36me3	SRR067944
GSM605311	H1 cell line	H3K4ac	SRR067946
GSM667624	H1 cell line	H3K4ac	SRR179735;SRR179736;SRR179737
GSM409307	H1 cell line	H3K4me1	SRR018456
GSM466739	H1 cell line	H3K4me1	SRR029339;SRR029615;SRR029619
GSM605312	H1 cell line	H3K4me1	SRR067947
GSM602260	H1 cell line	H3K4me2	SRR067768;SRR067948
GSM602261	H1 cell line	H3K4me2	SRR067769
GSM409308	H1 cell line	H3K4me3	SRR018455
GSM469971	H1 cell line	H3K4me3	SRR029609;SRR029620
GSM605315	H1 cell line	H3K4me3	SRR067950
GSM605317	H1 cell line	H3K56ac	SRR067952
GSM667627	H1 cell line	H3K56ac	SRR179741;SRR179742;SRR179743
GSM605318	H1 cell line	H3K79me1	SRR067953
GSM605319	H1 cell line	H3K79me1	SRR067954
GSM605320	H1 cell line	H3K79me1	SRR067955
GSM605321	H1 cell line	H3K79me2	SRR067956
GSM605322	H1 cell line	H3K79me2	SRR067957
GSM434785	H1 cell line	H3K9ac	SRR019562
GSM605323	H1 cell line	H3K9ac	SRR067958
GSM605325	H1 cell line	H3K9me3	SRR018453;SRR067960;SRR067961;SRR067962;SRR067963
GSM605327	H1 cell line	H3K9me3	SRR067964
GSM605328	H1 cell line	H3K9me3	SRR067965
GSM605329	H1 cell line	H4K20me1	SRR067966
GSM605330	H1 cell line	H4K5ac	SRR067967;SRR067968
GSM605332	H1 cell line	H4K91ac	SRR067969
GSM803512	H1 cell line	ATF3	SRR351841 SRR351842
GSM803476;GSM803396	H1 cell line	BCL11A	SRR351776 ;SRR351628
GSM803430	H1 cell line	Egr-1	SRR351691 SRR351692
GSM803382	H1 cell line	FOSL1	SRR351600 SRR351601
GSM803424	H1 cell line	GABP	SRR351679 SRR351680
GSM803529	H1 cell line	JunD	SRR351876 SRR351877
GSM803365	H1 cell line	NRSF	SRR351566 SRR351567
GSM803506	H1 cell line	RXRA	SRR351829 SRR351830
GSM803466	H1 cell line	Rad21	SRR351758 SRR351759
GSM803405	H1 cell line	SIX5	SRR351645 SRR351646
GSM803377	H1 cell line	SP1	SRR351590 SRR351591
GSM803425	H1 cell line	SRF	SRR351681 SRR351682
GSM803428	H1 cell line	Sin3Ak	SRR351687 SRR351688
GSM803450	H1 cell line	TAF1	SRR351727 SRR351728
GSM803501	H1 cell line	TAF7	SRR351819 SRR351820
GSM803427	H1 cell line	TCF12	SRR351685 SRR351686
GSM803426	H1 cell line	USF-1	SRR351683 SRR351684
GSM803513	H1 cell line	YY1	SRR351843 SRR351844
GSM831026	H1 cell line	CHD1	SRP010385
GSM831025	H1 cell line	CHD1	SRP010385
GSM831027	H1 cell line	CHD7	SRP010385
GSM831028	H1 cell line	EZH2	SRP010385
GSM447586,GSM447588	H1 cell line	TAFII	SRP001251
GSM518375	H1 cell line	CTCF	SRR037064;SRR037065;SRR037066
GSM518374	H1 cell line	NANOG	SRR037061;SRR037062;SRR037063
GSM518373	H1 cell line	OCT4	SRR037059;SRR037060
GSM822274	H1 cell line	cMYC	SRR357454
GSM831030	H1 cell line	HDAC6	SRP010385
GSM831031	H1 cell line	JARID1A	SRP010385
GSM831032	H1 cell line	JARID1A	SRP010385
GSM831033	H1 cell line	JARID1B	SRP010385
GSM831034	H1 cell line	JARID1C	SRP010385
GSM831035	H1 cell line	JMJD2A	SRP010385
GSM456941	H1 cell line	MeDIP	SRX010895
GSM831037	H1 cell line	PHF8	SRP010385
GSM831038	H1 cell line	RBBP5	SRP010385
GSM831039	H1 cell line	RBBP5	SRP010385
GSM831040	H1 cell line	SAP30	SRP010385
GSM831041	H1 cell line	SIRT6	SRP010385
GSM831042	H1 cell line	SUZ12	SRP010385
GSM831043	H1 cell line	H1_WCE_1	SRP010385
GSM831044	H1 cell line	H1_WCE_2	SRP010385
GSM864341	H1 cell line	FAIREseq	SRX117785
GSM803345	H1 cell line	HDAC2_2exp_inter	SRR351523 SRR351524
GSM831036,GSM447587	H1 cell line	p300	SRP010385,SRX116464
UCSC track	H1 cell line	cpgislands	UCSC track
UCSC track	H1 cell line	linc_rna	UCSC track
UCSC track	H1 cell line	miRNA	UCSC track
UCSC track	H1 cell line	vista_enhancers	UCSC track
GSM803366; GSM803484; GSM822300	H1 cell line	merged_Pol2
GSM803364	H1 cell line	RevXlinkChromatin	SRR351565
GSM803339	H1 cell line	RevXlinkChromatin_PCR1	SRR351512

## Sheet: H9 - classification datasets
GEO_Accession	Cell_line	Experiment	SRA
GSM667643	H9 cell line	Input	SRR179766
GSM706081	H9 cell line	Input	SRR179699
GSM667608	H9 cell line	H2AK5ac	SRR097962
GSM667609	H9 cell line	H2AK5ac	SRR179708;SRR179709
GSM667611	H9 cell line	H2BK12ac	SRR097963
GSM667610	H9 cell line	H2BK12ac	SRR179710;SRR179711;SRR179712
GSM706062	H9 cell line	H2BK15ac	SRR179680
GSM706063	H9 cell line	H2BK15ac	SRR179681
GSM667612	H9 cell line	H2BK5ac	SRR097964
GSM667613	H9 cell line	H2BK5ac	SRR179713;SRR179714;SRR179715
GSM667616	H9 cell line	H3K18ac	SRR179722;SRR179723;SRR179724
GSM706064	H9 cell line	H3K18ac	SRR179682
GSM667619	H9 cell line	H3K23ac	SRR097965
GSM667620	H9 cell line	H3K23ac	SRR179731;SRR179732
GSM667621	H9 cell line	H3K23me2	SRR179733
GSM605307	H9 cell line	H3K27ac	SRR067942
GSM665037	H9 cell line	H3K27ac	SRR179705;SRR179706
GSM667622	H9 cell line	H3K27me3	SRR097966
GSM706066	H9 cell line	H3K27me3	SRR179684
GSM605310	H9 cell line	H3K36me3	SRR067945
GSM667623	H9 cell line	H3K36me3	SRR179734
GSM667625	H9 cell line	H3K4ac	SRR179738;SRR179739;SRR179740
GSM667626	H9 cell line	H3K4me1	SRR097967
GSM706071	H9 cell line	H3K4me1	SRR179689
GSM605314	H9 cell line	H3K4me2	SRR067949
GSM616127	H9 cell line	H3K4me2	SRR179702
GSM605316	H9 cell line	H3K4me3	SRR067951
GSM616128	H9 cell line	H3K4me3	SRR179703
GSM667628	H9 cell line	H3K56ac	SRR097968
GSM706076	H9 cell line	H3K56ac	SRR179694
GSM667629	H9 cell line	H3K79me1	SRR179744;SRR179745;SRR179746
GSM706077	H9 cell line	H3K79me1	SRR179695
GSM667630	H9 cell line	H3K79me2	SRR097969
GSM706078	H9 cell line	H3K79me2	SRR179696
GSM605324	H9 cell line	H3K9ac	SRR067959
GSM616129	H9 cell line	H3K9ac	SRR179704
GSM667631	H9 cell line	H3K9me3	SRR097970
GSM667632	H9 cell line	H3K9me3	SRR097971
GSM667633	H9 cell line	H3K9me3	SRR179747;SRR179748;SRR179749
GSM667634	H9 cell line	H4K20me1	SRR179750
GSM667635	H9 cell line	H4K5ac	SRR097972
GSM667636	H9 cell line	H4K5ac	SRR179751;SRR179752;SRR179753;SRR179754
GSM667637	H9 cell line	H4K8ac	SRR097973
GSM667638	H9 cell line	H4K8ac	SRR179755;SRR179756;SRR179757;SRR179758
GSM667639	H9 cell line	H4K91ac	SRR179759;SRR179760
GSM667640	H9 cell line	H4K91ac	SRR179761;SRR179762;SRR179763
GSM602291	H9 cell line	p300	SRR067370
GSM727564	H9 cell line	Foxh1	SRR212445;SRR212446
GSM727558	H9 cell line	Smad2_3G	SRR212442
GSM727559	H9 cell line	Smad3	SRR212443
GSM727561	H9 cell line	Smad4	SRR212444
GSM602298	H9 cell line	H9_hESC_FAIREseq	SRP003670
GSM768310	H9 cell line	FOXP1	SRR345532
UCSC track	H9 cell line	cpgislands	UCSC track
UCSC track	H9 cell line	linc_rna	UCSC track
UCSC track	H9 cell line	miRNA	UCSC track
UCSC track	H9 cell line	vista_enhancers	UCSC track
GSE39312	H9 cell line	POL2	called peaks
GSE39312	H9 cell line	TAF3	called peaks
GSE39312	H9 cell line	TAF5	called peaks
GSE39312	H9 cell line	TAF7	called peaks
GSE39312	H9 cell line	TAF11	called peaks
GSE39312	H9 cell line	TBP	called peaks

## Sheet: HepG2 - classification datasets
GEO_Accession	Cell_line	Experiment	SRA
GSE31477	HepG2	Input	SRR353506
GSE29611	HepG2	Input	SRR227552 SRR227553
GSE29611	HepG2	H2A.Z	SRR227639 SRR227640
GSE29611	HepG2	H3K27ac	SRR227575 SRR227576
GSE29611	HepG2	H3K27me3	SRR227598 SRR227599
GSE29611	HepG2	H3K36me3	SRR227447 SRR227448
GSE29611	HepG2	H3K4me1	SRR350912 SRR350913
GSE29611	HepG2	H3K4me2	SRR227466 SRR227467
GSE29611	HepG2	H3K4me3	SRR227563 SRR227564
GSE29611	HepG2	H3K79me2	SRR227354 SRR227355
GSE29611	HepG2	H3K9ac	SRR227347 SRR227348
GSE29611	HepG2	H4K20me1	SRR227468 SRR227469
GSE32465	HepG2	HDAC2_(SC-6296)	SRR351803 SRR351804
GSE32465	HepG2	HEY1	SRR351723 SRR351724
GSE32465	HepG2	HNF4A	SRR351747 SRR351748
GSE32465	HepG2	HNF4G	SRR351643 SRR351644
GSM822291	HepG2	Iyer_HepG2_cMYC	SRR357481 SRR357482	SRR357483
GSE32465	HepG2	JunD	SRR351817 SRR351818
GSE32465	HepG2	NRSF	SRR351521 SRR351522
GSE32465	HepG2	p300	SRR351815 SRR351816
GSE32465	HepG2	Pol2	SRR351572 SRR351573
GSE32465	HepG2	Rad21	SRR351851 SRR351852
GSE32465	HepG2	RevXlinkChromatin	SRR351753 SRR351754
GSE32465	HepG2	RevXlinkChromatin_PCR1x	SRR351859	SRR351860 SRR351861 SRR351862
GSE32465	HepG2	RevXlinkChromatin_PCR2x	SRR351751 SRR351752
GSE32465	HepG2	RXRA	SRR351731 SRR351732
GSE32465	HepG2	Sin3Ak	SRR351878 SRR351879
GSE32465	HepG2	SP1	SRR351831 SRR351832
GSE32465	HepG2	SRF	SRR351821 SRR351822
GSE32465	HepG2	TAF1	SRR351570 SRR351571
GSE32465	HepG2	TCF12	SRR351506 SRR351507
GSE31477	HepG2	TCF7L2	SRR340077 SRR340078
GSE32465	HepG2	USF-1	SRR351872 SRR351873
GSE32465	HepG2	YY1	SRR351598 SRR351599
GSE32465	HepG2	ZBTB33	SRR351668 SRR351669
GSE32465	HepG2	ZBTB33	SRR351725 SRR351726
GSE29611	HepG2	EZH2	SRR568269	SRR568270
ENCODE DCC	HepG2	MAZ (ab85725)	wgEncodeEH002860
ENCODE DCC	HepG2	MafF (M8194)	wgEncodeEH001841
ENCODE DCC	HepG2	MafK (ab50322)	wgEncodeEH001842
ENCODE DCC	HepG2	Max (sc-197)	wgEncodeEH002796
ENCODE DCC	HepG2	MafK (SC-477)	wgEncodeEH001850
ENCODE DCC	HepG2	USF2 (ab60931)	wgEncodeEH001804
ENCODE DCC	HepG2	c-Jun (sc-1694)	wgEncodeEH001794
ENCODE DCC	HepG2	TR4	wgEncodeEH000675
ENCODE DCC	HepG2	IRF3 (sc-9082)	wgEncodeEH001800
ENCODE DCC	HepG2	NRF1 (ab55744)	wgEncodeEH001802
ENCODE DCC	HepG2	TBP (ab62126)	wgEncodeEH001793
ENCODE DCC	HepG2	RFX5 (200-401-194)	wgEncodeEH001843
ENCODE DCC	HepG2	CHD2 (ab68301)	wgEncodeEH001840
ENCODE DCC	HepG2	COREST (sc30189)	wgEncodeEH002845
ENCODE DCC	HepG2	ARID3A (NB100-279)	wgEncodeEH002858
ENCODE DCC	HepG2	BHLHE40 (NB100-1800)	wgEncodeEH002032
ENCODE DCC	HepG2	BRCA1 (A300-000A)	wgEncodeEH001859
ENCODE DCC	HepG2	CEBPB (sc-150)	wgEncodeEH001829
ENCODE DCC	HepG2	CEBPZ (SAB2100398)	wgEncodeEH002859
ENCODE DCC	HepG2	EZH2 (39875)	wgEncodeEH002416
ENCODE DCC	HepG2	c-Myc (sc-764)	wgEncodeEH000545
ENCODE DCC	HepG2	Input	wgEncodeEH000538
ENCODE DCC	HepG2	CEBPB (sc-150)	wgEncodeEH002304
ENCODE DCC	HepG2	CEBPD (sc-636)	wgEncodeEH002305
ENCODE DCC	HepG2	MBD4 (sc-271530)	wgEncodeEH002318
ENCODE DCC	HepG2	MYBL2 (sc-81192)	wgEncodeEH002344
ENCODE DCC	HepG2	NFIC (sc-81335)	wgEncodeEH002319
ENCODE DCC	HepG2	SP2 (sc-643)	wgEncodeEH002264
ENCODE DCC	HepG2	TEAD4 (sc-101184)	wgEncodeEH002345
ENCODE DCC	HepG2	ZBTB7A (sc-34508)	wgEncodeEH002296
GSE32465	HepG2	ATF3	SRR351823 SRR351824
GSE32465	HepG2	BHLHE40	SRR351785 SRR351786
GSE32465	HepG2	CEBPB	SRR577766	SRR577767
GSE29611	HepG2	CTCF	SRR227362 SRR227363
GSE32465	HepG2	CTCF_(SC-5916)	SRR351791 SRR351792
GSE32465	HepG2	ELF1	SRR351663 SRR351664
GSE32465	HepG2	FOSL2	SRR351729 SRR351730
GSE32465	HepG2	FOXA1	SRR351695 SRR351696
GSE32465	HepG2	FOXA1	SRR351749 SRR351750
GSE32465	HepG2	FOXA2	SRR351641 SRR351642
GSE32465	HepG2	GABP	SRR351519 SRR351520
UCSC track	HepG2	vista_enhancers	UCSC track
UCSC track	HepG2	linc_rna	UCSC track
UCSC track	HepG2	miRNA	UCSC track
UCSC track	HepG2	cpgislands	UCSC track
	HepG2	pol2_S2P	SRR502491,SRR502490

## Sheet: K562 - classification datasets
GEO_Accession	Cell_line	Experiment	SRA
GSE33213	K562	Pol2	SRR357455 SRR357456
GSE33213	K562	Input	SRR357485
GSE33213	K562	c-Myc	SRR357513 SRR357514 SRR357515
GSE33213	K562	CTCF	SRR357516 SRR357517 SRR357518
GSE32465	K562	RevXlinkChromatin_PCR1x	SRR351540 SRR351541 SRR351542 SRR351543
GSE32465	K562	SIX5	SRR351592 SRR351593
GSE32465	K562	MEF2A	SRR351594 SRR351595
GSE32465	K562	ATF3	SRR351596 SRR351597
GSE32465	K562	SIX5	SRR351602 SRR351603
GSE32465	K562	PU.1	SRR351604 SRR351605
GSE32465	K562	HEY1	SRR351606 SRR351607
GSE32465	K562	CTCF	SRR351637 SRR351638
GSE32465	K562	SP2	SRR351639 SRR351640
GSE32465	K562	TAF7	SRR351649 SRR351650
GSE32465	K562	THAP1	SRR351651 SRR351652
GSE32465	K562	Pol2	SRR351655 SRR351656
GSE32465	K562	Egr-1	SRR351661 SRR351662
GSE32465	K562	TAF1	SRR351693 SRR351694
GSE32465	K562	FOSL1	SRR351706 SRR351707
GSE32465	K562	NRSF	SRR351708 SRR351709
GSE32465	K562	USF-1	SRR351710 SRR351711
GSE32465	K562	ETS1	SRR351712 SRR351713
GSE32465	K562	Pol2-4H8	SRR351714 SRR351715
GSE32465	K562	YY1	SRR351719 SRR351720
GSE32465	K562	Rad21	SRR351721 SRR351722
GSE32465	K562	RevXlinkChromatin	SRR351761 SRR351762
GSE32465	K562	E2F6	SRR351763 SRR351764
GSE32465	K562	YY1	SRR351765 SRR351766
GSE32465	K562	HDAC2	SRR351767 SRR351768
GSE32465	K562	ZBTB7A	SRR351771 SRR351772
GSE32465	K562	ELF1	SRR351805 SRR351806
GSE32465	K562	ZBTB33	SRR351825 SRR351826
GSE32465	K562	SP1	SRR351827 SRR351828
GSE32465	K562	BCLAF1	SRR351847 SRR351848
GSE32465	K562	BCL3	SRR351853 SRR351854
GSE32465	K562	Max	SRR351865 SRR351866
GSE32465	K562	GABP	SRR351867 SRR351868
GSE32465	K562	Sin3Ak	SRR351869 SRR351870
GSE32465	K562	GATA2	SRR351898 SRR351899
GSE31755	K562	Input	SRR341146
GSE31755	K562	H3K9ac	SRR341163 SRR341164
GSE31755	K562	H3K4me1	SRR341169 SRR341170
GSE31755	K562	H3K27me3	SRR341175 SRR341176
GSE31363	K562	eGFP-NR4A1_Control_eGFP-NR4A1	SRR332079 SRR332080
GSE31363	K562	eGFP-JunB_Control_eGFP-JunB	SRR332081 SRR332082
GSE31363	K562	eGFP-JunD_Control_eGFP-JunD	SRR332083 SRR332084 SRR332085
GSE31363	K562	eGFP-HDAC8_Control_eGFP-HDAC8	SRR332086 SRR332087
GSE31363	K562	eGFP-GATA2_Control_eGFP-GATA2	SRR332088 SRR332089
GSE31363	K562	Input_Control_eGFP-JunD	SRR332090 SRR332091
GSE31363	K562	Input_Control_eGFP-JunB	SRR332092
GSE31363	K562	eGFP-FOS_Control_eGFP-FOS	SRR332093 SRR332094 SRR332095
GSE31363	K562	Input_Control_eGFP-NR4A1	SRR332096
GSE31363	K562	Input_Control_eGFP-FOS	SRR332097 SRR332098 SRR332099
GSE31363	K562	Input_Control_eGFP-HDAC8	SRR332100
GSE31363	K562	Input_Control_eGFP-GATA2	SRR332101
GSE29611	K562	H3K4me2	SRR227374 SRR227375
GSE29611	K562	H3K79me2	SRR227378 SRR227379
GSE29611	K562	H3K27ac	SRR227385 SRR227386
GSE29611	K562	H3K27me3	SRR227389 SRR227390
GSE29611	K562	H4K20me1	SRR227427 SRR227428
GSE29611	K562	H3K4me3	SRR227437 SRR227438
GSE29611	K562	H3K4me1	SRR227464 SRR227465
GSE29611	K562	H3K36me3	SRR227511 SRR227512
GSE29611	K562	H3K9me3	SRR227643 SRR227644
GSE29611	K562	H3K9me1	SRR227645
GSE29611	K562	H3K9ac	SRR227646 SRR227647
GSE29611	K562	Input	SRR227650
GSE29611	K562	H2A.Z	SRR227661 SRR227662
GSE32509	K562	PHF8	SRR400389
GSE32509	K562	PHF8	SRR400388
GSE32509	K562	PCAF	SRR400384 SRR400385 SRR400386 SRR400387
GSE32509	K562	P300	SRR400380 SRR400381 SRR400382 SRR400383
GSE32509	K562	NSD2	SRR400379
GSE32509	K562	NCOR	SRR400375 SRR400376 SRR400377 SRR400378
GSE32509	K562	MI2	SRR400371 SRR400372 SRR400373 SRR400374
GSE32509	K562	LSD1	SRR400367 SRR400368 SRR400369 SRR400370
GSE32509	K562	KAT3A-CBP	SRR400366
GSE32509	K562	JARID1C	SRR400365
GSE32509	K562	HP1g	SRR400364
GSE32509	K562	HDAC6_2	SRR400363
GSE32509	K562	HDAC6_1	SRR400362
GSE32509	K562	HDAC2_2	SRR400361
GSE32509	K562	HDAC2_1	SRR400360
GSE32509	K562	HDAC1_2	SRR400359
GSE32509	K562	HDAC1_1	SRR400358
GSE32509	K562	EZH2	SRR400357
GSE32509	K562	ESET	SRR400356
GSE32509	K562	CHD7	SRR400355
GSE32509	K562	CHD1	SRR400354
GSE32509	K562	CHD1	SRR400353
GSE32509	K562	CBX8	SRR400349 SRR400350 SRR400351 SRR400352
GSE32509	K562	CBX2	SRR400345 SRR400346 SRR400347 SRR400348
GSE32509	K562	WCE_3	SRR400410
GSE32509	K562	WCE_2	SRR400409
GSE32509	K562	WCE_1	SRR400408
GSE32509	K562	SUZ12	SRR400407
GSE32509	K562	SIRT6	SRR400406
GSE32509	K562	SAP30_2	SRR400405
GSE32509	K562	SAP30_1	SRR400404
GSE32509	K562	RNF2	SRR400400 SRR400401 SRR400402 SRR400403
GSE32509	K562	RNAPIIS5P	SRR400399
GSE32509	K562	REST	SRR400395 SRR400396 SRR400397 SRR400398
GSE32509	K562	RBBP5_3	SRR400394
GSE32509	K562	RBBP5_2	SRR400393
GSE32509	K562	RBBP5_1	SRR400392
GSE32509	K562	PLU1_2	SRR400391
GSE32509	K562	PLU1_1	SRR400390
UCSC track	K562	cpgislands	UCSC track
UCSC track	K562	linc_rna	UCSC track
UCSC track	K562	miRNA	UCSC track
UCSC track	K562	vista_enhancers	UCSC track
	K562	pol2_S2P	SRR502195,SRR502194

## Sheet: HeLaS3- classification datasets
GEO_Accession	Cell_line	Experiment	SRA	GSE accession numbers
GSM748533	HelaS3	cMYC	SRR298999	GSE30226
GSM748534	HelaS3	cMYC	SRR299000	GSE30226
GSM748535	HelaS3	PolII	SRR299001	GSE30226
GSM748536	HelaS3	PolII	SRR299002	GSE30226
GSM748537	HelaS3	INPUT	SRR299003	GSE30226
GSM607485	HelaS3	ZNF274	SRR069007	GSE24632
GSM607486	HelaS3	ZNF274	SRR069008 SRR069009	GSE24632
GSM788633	HelaS3	H3.3	SRR341177	GSE31794
GSM788634	HelaS3	H3.1	SRR341178	GSE31794
GSM788635	HelaS3	input H3.3	SRR341179	GSE31794
GSM788636	HelaS3	input H3.1	SRR341180	GSE31794
GSM818829	HelaS3	H2B S112 GlcNAc	SRR353685	GSE33049
GSM818830	HelaS3	H2B K120 ub	SRR353686	GSE33049
GSM818831	HelaS3	input	SRR353687	GSE33049
GSM822273	HelaS3	Pol2	SRR357452 SRR357453	GSE33213
GSM822285	HelaS3	CTCF	SRR357469 SRR357470	GSE33213
GSM822286	HelaS3	c-Myc	SRR357471 SRR357472	GSE33213
GSM822313	HelaS3	Input	SRR357521	GSE33213
GSM803454	HelaS3	GABP	SRR351735 SRR351736	GSE32465
GSM803455	HelaS3	TAF1	SRR351737 SRR351738	GSE32465
GSM803478	HelaS3	NRSF	SRR351779 SRR351780	GSE32465
GSM803479	HelaS3	RevXlinkChromati	SRR351781	GSE32465
GSM803533	HelaS3	Pol2	SRR351884 SRR351885	GSE32465
GSM816436	HelaS3	TCF7L2	SRR352493 SRR352494	GSE31477
GSM817342	HelaS3	Input	SRR353505	GSE31477
GSM818744	HelaS3	Input	SRR353665	GSE31477
GSM935272	HelaS3	MAZ		GSE31477
GSM935276	HelaS3	STAT3		GSE31477
GSM935290	HelaS3	MafK		GSE31477
GSM935302	HelaS3	GCN5		GSE31477
GSM935317	HelaS3	c-Fos		GSE31477
GSM935318	HelaS3	Max		GSE31477
GSM935320	HelaS3	c-Myc		GSE31477
GSM935326	HelaS3	ELK1		GSE31477
GSM935328	HelaS3	JunD		GSE31477
GSM935339	HelaS3	Input		GSE31477
GSM935341	HelaS3	c-Jun		GSE31477
GSM935342	HelaS3	TFIIIC		GSE31477
GSM935351	HelaS3	ELK4		GSE31477
GSM935362	HelaS3	ZKSCAN1		GSE31477
GSM935365	HelaS3	E2F4		GSE31477
GSM935366	HelaS3	E2F1		GSE31477
GSM935367	HelaS3	AP-2alpha		GSE31477
GSM935369	HelaS3	TR4		GSE31477
GSM935370	HelaS3	AP-2gamma		GSE31477
GSM935383	HelaS3	Pol2(phosphoS2)		GSE31477
GSM935384	HelaS3	SMC3		GSE31477
GSM935395	HelaS3	Pol2		GSE31477
GSM935405	HelaS3	Max		GSE31477
GSM935416	HelaS3	ZZZ3		GSE31477
GSM935435	HelaS3	BRF2		GSE31477
GSM935436	HelaS3	Znf143		GSE31477
GSM935459	HelaS3	ZNF274		GSE31477
GSM935476	HelaS3	E2F6		GSE31477
GSM935484	HelaS3	E2F1		GSE31477
GSM935486	HelaS3	BDP1		GSE31477
GSM935489	HelaS3	RPC155		GSE31477
GSM935498	HelaS3	Mxi1		GSE31477
GSM935500	HelaS3	p300		GSE31477
GSM935508	HelaS3	NF-YA		GSE31477
GSM935511	HelaS3	Brg1		GSE31477
GSM935535	HelaS3	Input		GSE31477
GSM935536	HelaS3	Input		GSE31477
GSM935537	HelaS3	Input		GSE31477
GSM935538	HelaS3	Input		GSE31477
GSM935552	HelaS3	BRCA1		GSE31477
GSM935553	HelaS3	CEBPB		GSE31477
GSM935554	HelaS3	GTF2F1		GSE31477
GSM935555	HelaS3	PRDM1		GSE31477
GSM935560	HelaS3	RFX5		GSE31477
GSM935561	HelaS3	USF2		GSE31477
GSM935570	HelaS3	IRF3		GSE31477
GSM935571	HelaS3	Rad21		GSE31477
GSM935578	HelaS3	COREST		GSE31477
GSM935582	HelaS3	BRF1		GSE31477
GSM935606	HelaS3	TBP		GSE31477
GSM935615	HelaS3	SPT20		GSE31477
GSM935625	HelaS3	TCF7L2		GSE31477
GSM935635	HelaS3	Ini1		GSE31477
GSM935636	HelaS3	Nrf1		GSE31477
GSM935637	HelaS3	BAF155		GSE31477
GSM935638	HelaS3	BAF170		GSE31477
GSM733659	HelaS3	Control	SRR227391 SRR227392	GSE29611
GSM733669	HelaS3	H3K79me2	SRR227413 SRR227414	GSE29611
GSM733682	HelaS3	H3K4me3	SRR227441 SRR227442	GSE29611
GSM733684	HelaS3	H3K27ac	SRR227445 SRR227446	GSE29611
GSM733689	HelaS3	H4K20me1	SRR227456 SRR227457	GSE29611
GSM733696	HelaS3	H3K27me3	SRR227472 SRR227473	GSE29611
GSM733711	HelaS3	H3K36me3	SRR227505 SRR227506	GSE29611
GSM733734	HelaS3	H3K4me2	SRR227556 SRR227557	GSE29611
GSM733756	HelaS3	H3K9ac	SRR227602 SRR227603	GSE29611
GSM733759	HelaS3	H3K9ac	SRR227609 SRR227610	GSE29611
GSM798322	HelaS3	H3K4me1	SRR350914 SRR350915	GSE29611
GSM593999	HelaS3	p68	SRR065634 SRR065635 SRR065636	GSE24126
GSM594000	HelaS3	input	SRR065637 SRR065638	GSE24126
GSM520381	HelaS3	PHF8	SRR020051	GSE20725
GSM520387	HelaS3	Normal IgG	SRR020053	GSE20725
GSM509049	HelaS3	Brf1	SRR036646 SRR036647	GSE20309
GSM509050	HelaS3	Brf2	SRR036648 SRR036649	GSE20309
GSM509051	HelaS3	Input	SRR036650 SRR036651 SRR036652 SRR036653 SRR036654	GSE20309
GSM509052	HelaS3	Pol3	SRR036655 SRR036656 SRR036657 SRR036658	GSE20309
GSM509053	HelaS3	Pol3	SRR036659	GSE20309
GSM509056	HelaS3	TFIIIC	SRR036662 SRR036663	GSE20309
GSM320736	HelaS3	STAT1	SRR014987 SRR014988 SRR014989 SRR014990 SRR014991 SRR014992	GSE12782
GSM320737	HelaS3	Input	SRR014993 SRR014994 SRR014995 SRR014996 SRR014997 SRR014998	GSE12782
GSM601398	HelaS3	Ini1	SRR066692 SRR066693 SRR066694 SRR066695 SRR066696 SRR066697 SRR066698 SRR066699	GSE24397
GSM601399	HelaS3	Brg1	SRR066700 SRR066701 SRR066702	GSE24397
GSM601400	HelaS3	BAF155	SRR066703 SRR066704 SRR066705	GSE24397
GSM601401	HelaS3	BAF170	SRR066706 SRR066707 SRR066708	GSE24397
GSM566155	HelaS3	GATAD1	SRR060528	GSE20303
GSM566156	HelaS3	Sgf29	SRR060529	GSE20303
GSM566157	HelaS3	BAP18	SRR060530	GSE20303
GSM566158	HelaS3	TRRAP	SRR060531	GSE20303
GSM566159	HelaS3	PHF8	SRR060532	GSE20303
GSM566160	HelaS3	N-PAC	SRR060533	GSE20303
GSM566161	HelaS3	GATAD1	SRR060522	GSE20303
GSM566162	HelaS3	Sgf29	SRR060523	GSE20303
GSM566163	HelaS3	BAP18	SRR060524	GSE20303
GSM566164	HelaS3	TRRAP	SRR060525	GSE20303
GSM566165	HelaS3	PHF8	SRR060526	GSE20303
GSM566166	HelaS3	N-PAC	SRR060527	GSE20303
GSM566167	HelaS3	LRWD1	SRR060534	GSE20303
GSM566170	HelaS3	H3K27me3	SRR060537	GSE20303
GSM566171	HelaS3	H3K9me3	SRR060538	GSE20303
GSM566172	HelaS3	H3K36me3	SRR060539	GSE20303
GSM566173	HelaS3	H3K79me3	SRR060540	GSE20303
GSM566174	HelaS3	H3K9/14Ac	SRR060541	GSE20303
UCSC track	HelaS3	cpgislands	UCSC track
UCSC track	HelaS3	linc_rna	UCSC track
UCSC track	HelaS3	miRNA	UCSC track
UCSC track	HelaS3	vista_enhancers	UCSC track

## Sheet: A549 - Classification datasets
GEO_Accession	Cell_line	Experiment	GSE
GSM1010789	A549	ATF3	GSE32465
GSM1010775	A549	BCL3	GSE32465
GSM935440	A549	BHLHE40	GSE31477
GSM1010871	A549	CEBPB	GSE32465
GSM1010720	A549	CREB1	GSE32465
GSM1003581	A549	CTCF	GSE29611
GSM1010766	A549	E2F6	GSE32465
GSM1010790	A549	ELF1	GSE32465
GSM1010829	A549	ETS1	GSE32465
GSM1010748	A549	FOSL2	GSE32465
GSM1010725	A549	FOXA1	GSE32465
GSM1010724	A549	FOXA2	GSE32465
GSM1010833	A549	GABP	GSE32465
GSM1010727	A549	GATA3	GSE32465
GSM803373	A549	GR	GSE32465
GSM1003546	A549	H2AZ	GSE29611
GSM1003578	A549	H3K27ac	GSE29611
GSM1003455	A549	H3K27me3	GSE29611
GSM1003456	A549	H3K36me3	GSE29611
GSM1003453	A549	H3K4me1	GSE29611
GSM1003496	A549	H3K4me2	GSE29611
GSM1003512	A549	H3K79me2	GSE29611
GSM1003544	A549	H3K9ac	GSE29611
GSM1003454	A549	H3K9me3	GSE29611
GSM1003458	A549	H4K20me1	GSE29611
GSM1010723	A549	JUND	GSE32465
GSM1010728	A549	MAX_bis	GSE32465
GSM1010749	A549	NRSF	GSE32465
GSM1010827	A549	P300	GSE32465
GSM1010755	A549	PBX3	GSE32465
GSM1010761	A549	RAD21	GSE32465
GSM1010882	A549	SIN3A	GSE32465
GSM1010879	A549	SIX5	GSE32465
GSM1010813	A549	SP1	GSE32465
GSM1010812	A549	TAF1	GSE32465
GSM1010746	A549	TCF12	GSE32465
GSM1010868	A549	TEAD4	GSE32465
GSM803429	A549	USF1	GSE32465
GSM1010794	A549	YY1	GSE32465
GSM1010832	A549	ZBTB33	GSE32465
GSM1003607	A549	cMYC	GSE31477
GSM935298	A549	Max	GSE31477
GSM935299	A549	Pol2	GSE31477
GSM803360	A549	Pol2	GSE32465
GSM1003541	A549	Input	GSE29611
GSM1003561	A549	H3K4me3	GSE29611
GSM803395	A549	GR	GSE32465
GSM803456	A549	CTCF	GSE32465
GSM1010726	A549	CREB1	GSE32465
GSM1010828	A549	USF1	GSE32465
UCSC track	A549	cpgislands	UCSC track
UCSC track	A549	linc_rna	UCSC track
UCSC track	A549	miRNA	UCSC track
UCSC track	A549	vista_enhancers	UCSC track
	A549	pol2_s2P	wgEncodeSydhTfbsA549Pol2s2Iggrab	ENCODE

## Sheet: GM12878 - classification data
GEO_Accession	Cell_line	Experiment	SRA
GSM1010780	GM12878	ATF2	GSE32465
GSM803508	GM12878	ATF3	GSE32465
GSM803538	GM12878	BATF	GSE32465
GSM803388	GM12878	BCL11	GSE32465
GSM803342	GM12878	BCL3	GSE32465
GSM803509	GM12878	BCLAF	GSE32465
GSM935430	GM12878	BHLHE40	GSE31477
GSM935377	GM12878	BRCA1	GSE31477
GSM1003604	GM12878	CDP	GSE31477
GSM1010850	GM12878	CEBPB	GSE32465
GSM935301	GM12878	CHD1	GSE31477
GSM935378	GM12878	CHD2	GSE31477
GSM935583	GM12878	COREST	GSE31477
GSM1010760	GM12878	CREB1	GSE32465
GSM935330	GM12878	E2F4	GSE31477
GSM803386	GM12878	EBF1	GSE32465
GSM935375	GM12878	EBF1	GSE31477
GSM803434	GM12878	EGR1	GSE32465
GSM1010730	GM12878	EGR1	GSE32465
GSM803496	GM12878	ELF1	GSE32465
GSM935345	GM12878	ELK1	GSE31477
GSM1003605	GM12878	ERRA	GSE31477
GSM803510	GM12878	ETS1	GSE32465
GSM1010731	GM12878	FOXM1	GSE32465
GSM803356	GM12878	GABP	GSE32465
GSM935651	GM12878	IRF3	GSE31477
GSM803390	GM12878	IRF4	GSE32465
GSM935541	GM12878	JUND	GSE31477
GSM803511	GM12878	MEF2A	GSE32465
GSM803420	GM12878	MEF2C	GSE32465
GSM1010729	GM12878	MTA3	GSE32465
GSM1010779	GM12878	NFATC1	GSE32465
GSM935652	GM12878	NFE2	GSE31477
GSM1010881	GM12878	NFIC	GSE32465
GSM935309	GM12878	NRF1	GSE31477
GSM803349	GM12878	NRSF	GSE32465
GSM1010744	GM12878	NRSF	GSE32465
GSM803387	GM12878	P300	GSE32465
GSM803362	GM12878	PAX5	GSE32465
GSM803532	GM12878	PBX3	GSE32465
GSM1010771	GM12878	PML	GSE32465
GSM803485	GM12878	POL2-4H8	GSE32465
GSM935608	GM12878	POL2-S2P	GSE31477
GSM822270	GM12878	POL2	GSE33213
GSM803534	GM12878	POU2F2	GSE32465
GSM803531	GM12878	PU.1	GSE32465
GSM935332	GM12878	RAD21	GSE31477
GSM935556	GM12878	RFX5	GSE31477
GSM1010893	GM12878	RUNX3	GSE32465
GSM803341	GM12878	RXRA	GSE32465
GSM803338	GM12878	SIX5	GSE32465
GSM935376	GM12878	SMC3	GSE31477
GSM803363	GM12878	SP1	GSE32465
GSM803477	GM12878	SRF	GSE32465
GSM803350	GM12878	SRF	GSE32465
GSM935612	GM12878	STAT1	GSE31477
GSM935557	GM12878	STAT3	GSE31477
GSM1010721	GM12878	STAT5	GSE32465
GSM803537	GM12878	TAF1	GSE32465
GSM935277	GM12878	TBP	GSE31477
GSM803389	GM12878	TCF12	GSE32465
GSM1010745	GM12878	TCF3	GSE32465
GSM803347	GM12878	USF1	GSE32465
GSM935558	GM12878	USF2	GSE31477
GSM935492	GM12878	WHIP	GSE31477
GSM803406	GM12878	YY1	GSE32465
GSM803392	GM12878	ZBTB33	GSE32465
GSM803411	GM12878	ZEB1	GSE32465
GSM935613	GM12878	ZNF143	GSE31477
GSM935483	GM12878	ZZZ3	GSE31477
GSM822290	GM12878	cMYC	GSE33213
GSM822292	GM12878	Input	GSE33213
GSM733742	GM12878	Input	GSE29611
GSM733752	GM12878	CTCF	GSE29611
GSM1003498	GM12878	EZH2	GSE29611
GSM733767	GM12878	H2AZ	GSE29611
GSM733772	GM12878	H4K4me1	GSE29611
GSM733769	GM12878	H3K4me2	GSE29611
GSM733708	GM12878	H3k4me3	GSE29611
GSM733677	GM12878	H3K9ac	GSE29611
GSM733664	GM12878	H3K9me3	GSE29611
GSM733771	GM12878	H3K27ac	GSE29611
GSM733758	GM12878	H3K27me3	GSE29611
GSM733679	GM12878	H3K36me3	GSE29611
GSM733736	GM12878	H3K79me2	GSE29611
GSM733642	GM12878	H4K20me1	GSE29611
GSM803355	GM12878	Pol2	GSE32465
UCSC track	GM12878	cpgislands	UCSC track
UCSC track	GM12878	linc_rna	UCSC track
UCSC track	GM12878	miRNA	UCSC track
UCSC track	GM12878	vista_enhancers	UCSC track

## Sheet: HCT116 - classification dataset
GEO_Accession	Cell_line	Feature	SRA
GSM1010905	HCT-116	Sin3Ak-20	SRX190361
GSM1010904	HCT-116	Max	SRX190360
GSM1010903	HCT-116	CTCF	SRX190359
GSM1010902	HCT-116	SP1	SRR578019,SRR578020
GSM1010872	HCT-116	RevXlinkChromatin	SRR577956,SRR577957
GSM1010869	HCT-116	NRSF	SRX190325
GSM1010852	HCT-116	CEBPB	SRR577913,SRR577914
GSM1010851	HCT-116	SRF	SRR577911,SRR577912
GSM1010848	HCT-116	Rad21	SRX190304
GSM1010847	HCT-116	JunD	SRR577903,SRR577904
GSM1010846	HCT-116	Egr-1	SRX190302
GSM1010836	HCT-116	USF-1	SRX190292
GSM1010772	HCT-116	TEAD4	SRR577754,SRR577755
GSM1010765	HCT-116	ELF1	SRR577740,SRR577741
GSM1010758	HCT-116	CBX3	SRR577726,SRR577727
GSM1010757	HCT-116	ATF3	SRR577724,SRR577725
GSM1010756	HCT-116	FOSL1	SRR577722,SRR577723
GSM1022652	HCT-116	CTCF	SRR604580
GSM1022651	HCT-116	CTCF	SRR604579
GSM945304	HCT-116	H3K4me3	SRR577543,SRR577544
GSM945287	HCT-116	Input	SRR577511
GSM945858	HCT-116	H3K4me1	SRR504934,SRR504935
GSM945855	HCT-116	Input	SRR504927,SRR504928
GSM945853	HCT-116	H3K27ac	SRR504923,SRR504924
GSM935426	HCT-116	Pol2	SRR502235,SRR502236
GSM817344	HCT-116	Input	SRR353507
GSM803474	HCT-116	Pol2-4H8	SRR351773,SRR351774
GSM803458	HCT-116	ZBTB33	SRR351743,SRR351744
GSM803354	HCT-116	YY1	SRR351545,SRR351546
GSM782123	HCT-116	TCF7L2	SRR340079,SRR340080
GSM749823	HCT-116	AFF4	SRR299145
GSM749824	HCT-116	serum_WCE	SRR299146
GSM749822	HCT-116	ELL2	SRR299144
GSM749821	HCT-116	Pol_II	SRR299143
GSM946853	HCT-116	H3K4me1	SRR507797,SRR507798
GSM699328	HCT-116	H3K27me3	SRR363944
GSM1154513	HCT-116	ser2p_PolII	SRR882085
GSM1162749	HCT-116	ZC3H8	SRR901282
GSM1162747	HCT-116	ICE1	SRR901280
GSM1162748	HCT-116	ICE2	SRR901281
GSM1162750	HCT-116	input	SRR901283
GSM1240117	HCT-116	Input	SRR1002915,SRR1002916
GSM1240110	HCT-116	P300	SRR1002901,SRR1002902
GSM1240109	HCT-116	MLL4	SRR1002899,SRR1002900
GSM1240111	HCT-116	H3K4me1	SRR1002903,SRR1002904
GSM1240113	HCT-116	H3K4me2	SRR1002907,SRR1002908
GSM1240115	HCT-116	H3K4me3	SRR1002911,SRR1002912
GSM955158	HCT-116	MethylCap	SRR517828

## Sheet: Islets - classification data
GEO_Accession	Cell_line	Experiment	SRA
GSM1261651	Islets	RNAseq	GSE51312
GSM1261652	Islets	RNAseq	GSE51312
GSM1261653	Islets	RNAseq	GSE51312
GSM1261654	Islets	RNAseq	GSE51312
GSM1261670	Islets	H3K36me3	GSE51312
GSM1261671	Islets	Input	GSE51312
GSM1261672	Islets	H3K27ac	GSE51312
GSM1261673	Islets	Input	GSE51312
GSM1261674	Islets	H3K27ac	GSE51312
GSM1261675	Islets	H3K4me3	GSE51312
GSM1261676	Islets	Input	GSE51312
GSM1261677	Islets	H3K36me3	GSE51312
GSM1261678	Islets	Input	GSE51312
